# Supplementary material for: Mitogen-Activated Protein Kinase Phosphatase-2 Deletion Promotes Hyperglycemia and Susceptibility to Streptozotocin-Induced Diabetes in Female Mice In Vivo
Source: Cells. 2025 Feb 12;14(4):261. doi: 10.3390/cells14040261 (PMC11853640; doi:10.3390/cells14040261)
Supplement: Supplementary file 1 [file cells-14-00261-s001.zip]

Archive with 1 entries (1 files):
- cells-3463009-supplementary.pdf
